# Supplementary material for: Biological fermentation pilot-scale systems and evaluation for commercial viability towards sustainable biohydrogen production
Source: Nat Commun. 2024 May 28;15:4539. doi: 10.1038/s41467-024-48790-4 (PMC11133433; doi:10.1038/s41467-024-48790-4)
Supplement: Supplementary file 4 — Source Data [file 41467_2024_48790_MOESM4_ESM.xlsx]

## Sheet: Figure1a
595.81	0.51857
600.066	0.49286
608.611	0.47571
617.138	0.44143
631.027	0.41571
645.994	0.39857
652.398	0.38143
657.741	0.37286
665.225	0.36429
675.915	0.35143
693.023	0.33429
707.99	0.31714
722.958	0.3
745.417	0.28286
763.6	0.27
778.58	0.26571
793.569	0.27
796.815	0.30429
801.131	0.33857
804.369	0.36429
807.588	0.37171
812.923	0.35571
817.169	0.32143
825.692	0.28286
833.172	0.27
841.734	0.27
848.187	0.3
852.495	0.32571
860.022	0.36
863.255	0.37143
871.813	0.35414
878.222	0.35029
886.772	0.34143
894.242	0.33
900.642	0.30857
911.319	0.28286
920.917	0.24857
935.88	0.22714
952.984	0.20571
972.232	0.18857
989.349	0.18
1000.05	0.17571

## Sheet: Figure1b
Dry weight (g/L)	400 nm	Error bar	470 nm	Error bar	540 nm	Error bar	600 nm	Error bar	700 nm	Error bar	720 nm	Error bar
0	0.45	0	0.45	0	0.45	0	0.45	0	0.45	0	0.45	0
12	1.36	0.06	1.28	0.09	1.11	0.05	0.96	0.06	0.75	0.05	0.62	0.06
24	1.96	0.07	1.67	0.08	1.52	0.06	1.32	0.07	1.17	0.07	0.83	0.07
36	2.86	0.08	2.22	0.09	2.36	0.08	1.98	0.08	1.64	0.06	1.12	0.08
48	3.46	0.06	3.21	0.01	2.86	0.06	2.64	0.07	2.11	0.04	1.34	0.07
60	3.55	0.09	3.34	0.1	3.12	0.04	2.88	0.06	2.41	0.08	1.61	0.06
72	3.21	0.07	2.98	0.09	2.77	0.08	2.34	0.05	1.98	0.06	1.42	0.05
84	2.91	0.08	2.65	0.09	2.6	0.06	2.12	0.06	1.65	0.07	1.18	0.06
Hydrogen yield(mol H2/mol glucose)
	3.11	0.04	3.65	0.06	3.46	0.07	4.16	0.08	2.96	0.05	1.85	0.06

## Sheet: Figure1c
Dry weight (g/L)	Yellow	Error bar	Blue	Error bar	Green	Error bar	Lamb	Error bar	Red	Error bar
Time(h)
0	0.45	0	0.45	0	0.45	0	0.45	0	0.45	0
12	1.12	0.06	0.89	0.06	0.98	0.05	0.71	0.05	0.61	0.06
24	1.63	0.08	1.56	0.07	1.42	0.07	1.21	0.06	0.94	0.07
36	2.66	0.09	2.14	0.08	2.38	0.06	2.08	0.08	1.27	0.08
48	2.89	0.01	2.86	0.06	2.44	0.04	2.12	0.06	1.88	0.07
60	3.14	0.08	3.1	0.09	2.86	0.08	2.68	0.04	2.12	0.06
72	3.15	0.09	2.76	0.07	2.66	0.06	2.58	0.08	2.01	0.05
84	2.76	0.09	2.36	0.08	2.31	0.07	2.32	0.06	1.62	0.06
Hydrogen yield(mol H2/mol glucose)	4.24	0.05	3.86	0.04	3.65	0.04	3.12	0.02	3.74	0.04

## Sheet: Figure2a
		Temperature(℃）
	Time（h)		Error bar		Error bar		Error bar		Error bar
	0	30	0	33	0	36	0	39	0
	2	30.11	0.05	33.17	0.02	36.23	0.03	39.36	0.04
	4	30.42	0.06	33.56	0.04	36.76	0.05	39.76	0.05
	6	31.22	0.04	34.36	0.05	37.55	0.03	40.22	0.04
	8	31.41	0.05	34.56	0.04	37.75	0.01	40.45	0.06
	10	31.66	0.03	34.65	0.03	37.86	0.04	40.65	0.04
	12	31.68	0.05	34.76	0.05	37.91	0.02	40.76	0.05
	14	31.69	0.04	34.78	0.02	37.92	0.02	40.78	0.05
	16	31.7	0.02	34.79	0.03	37.92	0	40.81	0.03
	18	31.73	0.01	34.8	0.03	37.93	0.01	40.82	0.03
	20	31.73	0.02	34.81	0.01	37.93	0.01	40.82	0.01
	22	31.73	0	34.81	0.01	37.93	0.02	40.82	0.17
	24	31.73	0.02	34.81	0	37.93	0.03	40.82	0.02
	26	31.73	0.01	34.81	0.01	37.93	0.02	40.82	0.02

## Sheet: Figure2b
		Heat production rate (kJ/L-h)
	Time（h)		Error bar		Error bar		Error bar		Error bar
	2	0.14031	0.0637767	0.21684	0.0255107	0.29337	0.038266	0.45919	0.0510213
	4	0.39542	0.0127553	0.49746	0.0255107	0.67603	0.0255107	0.51021	0.0127553
	6	1.02043	0.0255107	1.02043	0.0127553	1.00767	0.0255107	0.58675	0.0127553
	8	0.24235	0.114798	0.25511	0.0127553	0.25511	0.0510213	0.29337	0.0255107
	10	0.31888	0.102043	0.1148	0.0127553	0.14031	0.0637766	0.25511	0.0255107
	12	0.02551	0.0255107	0.14031	0.0255107	0.06378	0.0255107	0.14031	0.0127553
	14	0.01276	0.0127553	0.02551	0.038266	0.01276	9.06393e-15	0.02551	5.23406e-15
	16	0.01276	0.0255107	0.01276	0.0127553	0	0.0255107	0.03827	0.0255107
	18	0.03827	0.038266	0.01276	1.88661e-14	0.01276	0.0127553	0.01276	1.04661e-14
	20	0	0.0127553	0.01276	0.0255107	0	0.0255107	0	0.0510213
	22	0	0.0255107	0	0.0255107	0	0.038266	0	0
	24	0	0.0255107	0	0.0127553	0	0.0127553	0	0
	26	0	0.0127553	0	0.0127553	0	0.0127553	0	0.0510213

## Sheet: Figure2c
Hydrogen production(mL)
		I	Error bar	II	Error bar
	30℃	522.15	15	478.57	12
	33℃	642.73	17	526.53	11
	36℃	582.86	14	612.37	15
	39℃	511.62	13	542.31	15

## Sheet: Figure2d
	Temperature(℃）
Time（h)		Error bar		Error bar		Error bar		Error bar
0	24	0	27	0	30	0	33	0
2	24.18	0.03	0.03	0.03	30.29	0.03	33.12	0.02
4	24.61	0.01	0.04	0.04	30.75	0.06	33.26	0.05
6	25.18	0.02	0.05	0.02	31.3	0.18	33.4	0.04
8	25.84	0.02	0.08	0.01	32.05	0.04	33.52	0.02
10	26.01	0.05	0.07	0.03	32.38	0.07	33.62	0.04
12	26.17	0.01	0.05	0.04	32.69	0.07	33.72	0.03
14	26.28	0.02	0.07	0.03	32.83	0.03	33.81	0.05
16	26.39	0.03	0.01	0.02	32.95	0.04	33.85	0.04
18	26.48	0.02	0.01	0.01	33.07	0.06	33.86	0.04
20	26.55	0.01	0	0.03	33.16	0.03	33.87	0.04
22	26.56	0.02	0.01	0.02	33.22	0.04	33.88	0.02
24	26.56	0.01	0.01	0.04	33.29	0.03	33.89	0.02
26	26.56	0.03	0.02	0.03	33.32	0.02	33.89	0.02

## Sheet: Figure2e
		Heat production rate (kJ/L-h)
	Time（h)	24℃	Error bar	27℃	Error bar	30℃	Error bar	33℃	Error bar
	2	0.2296	0.04	0.369905	0.038266	0.369905	0.038266	0.153064	0.0255107
	4	0.5485	0.05	0.586745	0.0127553	0.586745	0.038266	0.178575	0.038266
	6	0.7271	0.04	0.79083	0.0127553	0.701543	0.153064	0.178575	0.0127553
	8	0.8419	0	1.13522	0.0255107	0.95665	0.178575	0.153064	0.0255107
	10	0.2168	0.04	0.38266	0.0510213	0.420926	0.038266	0.127553	0.0255107
	12	0.2041	0.05	0.255107	0.0255107	0.395415	1.04804e-14	0.127553	0.0127553
	14	0.1403	0.01	0.255107	0.0255107	0.178575	0.0510213	0.114798	0.0255107
	16	0.1403	0.01	0.216841	0.102043	0.153064	0.0127553	0.0510213	0.0127553
	18	0.1148	0.01	0.216841	0.0255107	0.153064	0.0255107	0.0127553	1.04651e-14
	20	0.0893	0.01	0.127553	0.0127553	0.114798	0.038266	0.0127553	1.04651e-14
	22	0.0128	0.01	0.0127553	0.0127553	0.076532	0.0127553	0.0127553	0.0255107
	24	0	0	0.0127553	5.23306e-15	0.0892873	0.0127553	0.0127553	1.04651e-14
	26	0	0	0.0127553	0.038266	0.038266	0.0127553	0	0

## Sheet: Figure2f
Hydrogen production(mL)
		I	Error bar	II	Error bar
	24℃	328	13	262	10
	27℃	865	15	562	16
	30℃	546	12	806	17
	33℃	374	11	496	13

## Sheet: Figure3a
Effects of light intensities on hydrogen production system		Temperature(℃）
	Time（h)		Error bar		Error bar		Error bar		Error bar
	0	27	0	27	0	27	0	27	0
	2	27.1	0.01	27.24	0.02	27.41	0.01	27.42	0.01
	4	27.35	0.01	27.69	0.01	27.94	0.02	28.09	0.02
	6	27.61	0.02	28.26	0.01	28.62	0.01	29.11	0.01
	8	27.99	0.04	29.4	0.03	29.85	0.03	30.56	0.01
	10	28.22	0.03	29.64	0.02	30.1	0.01	31.02	0.04
	12	28.38	0.02	29.76	0.01	30.3	0.04	31.09	0.02
	14	28.49	0.04	29.85	0.03	30.4	0.02	31.12	0.05
	16	28.54	0.03	29.94	0.02	30.42	0.03	31.15	0.01
	18	28.55	0.05	29.98	0.02	30.44	0.03	31.17	0.03
	20	28.56	0.01	30.04	0.01	30.45	0.04	31.19	0.01
	22	28.57	0.01	30.06	0.02	30.47	0.03	31.22	0
	24	28.58	0.02	30.08	0.01	30.47	0	31.22	0.01
	26	28.58	0	30.1	0.01	30.47	0	31.23	0

[truncated: 5 more sheets: Figure3b, Figure3c, Figure6b, Figure7, Supplementary Figures]
